# Supplementary material for: What Makes a Rabbit Cute? Preference for Rabbit Faces Differs according to Skull Morphology and Demographic Factors
Source: Animals (Basel). 2019 Sep 26;9(10):728. doi: 10.3390/ani9100728 (PMC6826725; doi:10.3390/ani9100728)
Supplement: Supplementary file 1 [file animals-09-00728-s001.zip]

Archive with 5 entries (4 files):
- Supplementary Material.docx
- __MACOSX/
- __MACOSX/._Supplementary Material.docx
- Table S5.xlsx
- __MACOSX/._Table S5.xlsx
