# Supplementary material for: What Makes a Rabbit Cute? Preference for Rabbit Faces Differs according to Skull Morphology and Demographic Factors
Source: Animals (Basel). 2019 Sep 26;9(10):728. doi: 10.3390/ani9100728 (PMC6826725; doi:10.3390/ani9100728)
Supplement: Supplementary file 1 [file animals-09-00728-s001.zip › Table S5.xlsx]

## Sheet: Sheet1
	Veterinarian (n=77)					Veterinary Nurse (n=13)					Veterinary Student (n=44)					Overall
ID	Mean	Median	Mode	Min	Max	Mean	Median	Mode	Min	Max	Mean	Median	Mode	Min	Max	mean	Median	Mode	Min	Max
1	1.41558	1	1	1	3	1.53846	1	1	1	3	1.43182	1	1	1	3	1.43284	1	1	1	3
2	1.28571	1	1	1	2	1.23077	1	1	1	3	1.31818	1	1	1	3	1.29104	1	1	1	3
3	1.77922	2	2	1	4	1.53846	1	1	1	3	1.61364	2	1	1	4	1.70149	2	2	1	4
4	1.50649	1	1	1	4	1.38462	1	1	1	3	1.5	1	1	1	5	1.49254	1	1	1	5
5	1.41558	1	1	1	3	1.23077	1	1	1	2	1.52273	1	1	1	3	1.43284	1	1	1	3
6	1.50649	1	1	1	3	1.30769	1	1	1	2	1.59091	1.5	1	1	3	1.51493	1	1	1	3
7	2.07792	2	2	1	4	2.15385	2	2	1	3	2.31818	2	2	1	5	2.16418	2	2	1	5
8	1.51948	1	1	1	4	1.38462	1	1	1	2	1.40909	1	1	1	4	1.47015	1	1	1	4
9	2.74026	3	3	1	4	2.92308	3	2	2	6	2.61364	2.5	2	2	5	2.71642	3	3	1	6
10	3.88312	4	4	2	7	3.84615	4	4	2	6	4.04545	4	4	2	6	3.93284	4	4	2	7
11	2.16883	2	2	1	5	2.23077	2	2	2	4	2.29545	2	2	1	4	2.21642	2	2	1	5
12	2.79221	3	3	1	4	2.84615	3	3	2	4	2.86364	3	2	1	5	2.8209	3	3	1	5
13	3.05195	3	3	1	4	3.07692	3	4	2	4	3.25	3	4	2	4	3.1194	3	3	1	4
14	3.19481	3	3	1	5	3.07692	3	3	2	4	3.47727	4	4	2	5	3.27612	3	3	1	5
15	2.67532	3	2	1	4	2.53846	2	2	1	4	2.77273	3	3	1	4	2.69403	3	3	1	4
15	3.77922	4	4	2	6	4.07692	4	4	3	6	3.77273	4	4	2	6	3.80597	4	4	2	6
17	4.14286	4	4	2	7	3.92308	4	4	2	6	4.22727	4	4	2	6	4.14925	4	4	2	7
18	5.94805	6	6	4	7	5.84615	6	7	4	7	6.20455	6	7	4	7	6.02239	6	6	4	7
19	3.97403	4	4	2	6	3.84615	4	4	2	6	3.88636	4	4	2	7	3.93284	4	4	2	7
20	4.81818	5	4	3	7	4.76923	4	4	4	6	4.72727	5	4	3	6	4.78358	5	4	3	7
21	6.01299	6	6	2	7	6	6	7	5	7	6.25	6	7	4	7	6.08955	6	7	2	7
22	3.31169	3	4	2	6	3.76923	4	4	2	6	2.95455	3	2	1	5	3.23881	3	4	1	6
23	4.20779	4	4	2	7	4	4	4	3	6	4.45455	4	4	3	7	4.26866	4	4	2	7
24	4.97403	5	4	4	7	5.15385	5	6	4	7	5.02273	5	5	3	7	5.00746	5	4	3	7
25	4.77922	5	4	3	7	4.69231	4	4	4	7	4.81818	5	4	3	7	4.78358	5	4	3	7
Table S5. Descriptive statistics for the veterinary cephalic ratings broken down by type of respondent.
